# Supplementary material for: Serum interleukin-6 as a neuroinflammatory biomarker across the spectrum of neurological disorders: a large-scale retrospective cohort study of 6,465 individuals
Source: Front Immunol. 2026 May 13;17:1825206. doi: 10.3389/fimmu.2026.1825206 (PMC13212189; doi:10.3389/fimmu.2026.1825206)
Supplement: Supplementary Table 1 — Serum IL-6 levels across neurological diseases stratified by sex and age subgroups. [file Table1.xlsx]

## Sheet: Sheet 1
Comparison	Subgroup	AUC	AUC_CI_low	AUC_CI_high	Cutoff_log	Cutoff_raw	Sensitivity	Specificity	PLR	NLR	PPV	NPV	Prevalence	N_case	N_control
Health vs TBI	Overall	0.974	0.964	0.983	2.328	10.25	0.915	0.938	14.718	0.091	0.917	0.936	0.428	386	515
Health vs TBI	Male	0.976	0.966	0.987	2.549	12.79	0.913	0.954	19.692	0.091	0.949	0.92	0.487	287	302
Health vs TBI	Female	0.965	0.944	0.985	1.838	6.28	0.949	0.901	9.631	0.056	0.817	0.975	0.317	99	213
Health vs TBI	Children (<18)	0.973	0.934	1	1.777	5.91	0.935	0.917	11.226	0.07	0.967	0.846	0.721	31	12
Health vs TBI	Young adults (18-45)	0.983	0.969	0.998	2.019	7.53	0.967	0.925	12.953	0.036	0.897	0.976	0.402	90	134
Health vs TBI	Middle-aged (46-65)	0.976	0.965	0.988	2.368	10.68	0.914	0.942	15.761	0.091	0.91	0.945	0.39	187	293
Health vs TBI	Elderly (>65)	0.964	0.93	0.999	2.416	11.2	0.949	0.934	14.421	0.055	0.937	0.947	0.506	78	76
Health vs CNS infection	Overall	0.775	0.743	0.808	1.79	5.99	0.624	0.852	4.228	0.441	0.755	0.757	0.421	375	515
Health vs CNS infection	Male	0.77	0.727	0.813	1.79	5.99	0.636	0.828	3.693	0.44	0.726	0.76	0.418	217	302
Health vs CNS infection	Female	0.783	0.734	0.832	1.806	6.08	0.608	0.892	5.627	0.44	0.807	0.754	0.426	158	213
Health vs CNS infection	Children (<18)	0.761	0.657	0.864	1.999	7.38	0.471	1	#NUM!	0.529	1	0.117	0.935	172	12
Health vs CNS infection	Young adults (18-45)	0.815	0.759	0.872	1.437	4.21	0.757	0.791	3.624	0.307	0.736	0.809	0.435	103	134
Health vs CNS infection	Middle-aged (46-65)	0.871	0.823	0.918	1.659	5.25	0.818	0.819	4.523	0.222	0.543	0.945	0.208	77	293
Health vs CNS infection	Elderly (>65)	0.897	0.807	0.987	2.02	7.54	0.913	0.868	6.939	0.1	0.677	0.971	0.232	23	76
Health vs Ischemic stroke	Overall	0.857	0.84	0.873	1.778	5.92	0.745	0.85	4.982	0.3	0.953	0.452	0.801	2077	515
Health vs Ischemic stroke	Male	0.852	0.831	0.873	1.939	6.95	0.715	0.868	5.397	0.329	0.964	0.379	0.833	1508	302
Health vs Ischemic stroke	Female	0.86	0.833	0.887	1.778	5.92	0.731	0.887	6.489	0.303	0.945	0.553	0.728	569	213
Health vs Ischemic stroke	Children (<18)	0.787	0.591	0.984	1.331	3.78	0.8	0.75	3.2	0.267	0.727	0.818	0.455	10	12
Health vs Ischemic stroke	Young adults (18-45)	0.799	0.75	0.848	1.541	4.67	0.689	0.828	4.014	0.375	0.831	0.685	0.55	164	134
Health vs Ischemic stroke	Middle-aged (46-65)	0.833	0.809	0.857	1.727	5.62	0.713	0.853	4.856	0.337	0.945	0.458	0.779	1030	293
Health vs Ischemic stroke	Elderly (>65)	0.863	0.821	0.906	1.992	7.33	0.772	0.868	5.868	0.262	0.985	0.249	0.92	873	76
Health vs Hemorrhagic stroke	Overall	0.925	0.912	0.938	1.863	6.44	0.868	0.868	6.571	0.153	0.958	0.654	0.776	1782	515
Health vs Hemorrhagic stroke	Male	0.934	0.919	0.95	2.029	7.6	0.868	0.891	7.945	0.148	0.97	0.627	0.801	1214	302
Health vs Hemorrhagic stroke	Female	0.904	0.881	0.927	1.78	5.93	0.827	0.887	7.344	0.194	0.953	0.651	0.727	568	213
Health vs Hemorrhagic stroke	Female	0.904	0.881	0.927	1.837	6.28	0.813	0.901	8.25	0.207	0.953	0.651	0.727	568	213
Health vs Hemorrhagic stroke	Children (<18)	0.785	0.603	0.967	2.129	8.41	0.615	1	#NUM!	0.385	1	0.706	0.52	13	12
Health vs Hemorrhagic stroke	Young adults (18-45)	0.943	0.922	0.964	2.019	7.53	0.828	0.925	11.101	0.185	0.966	0.681	0.716	338	134
Health vs Hemorrhagic stroke	Middle-aged (46-65)	0.918	0.9	0.935	1.759	5.8	0.881	0.86	6.297	0.138	0.957	0.674	0.778	1026	293
Health vs Hemorrhagic stroke	Elderly (>65)	0.92	0.881	0.958	1.999	7.38	0.896	0.868	6.812	0.119	0.973	0.611	0.842	405	76
Health vs Intracranial tumors	Overall	0.748	0.701	0.795	1.456	4.29	0.69	0.736	2.612	0.421	0.445	0.886	0.235	158	515
Health vs Intracranial tumors	Male	0.797	0.737	0.856	1.456	4.29	0.803	0.719	2.852	0.275	0.418	0.935	0.201	76	302
Health vs Intracranial tumors	Female	0.71	0.64	0.78	1.822	6.18	0.488	0.897	4.723	0.571	0.645	0.82	0.278	82	213
Health vs Intracranial tumors	Children (<18)	0.992	0.971	1	1.849	6.36	1	0.917	12	0	0.917	1	0.478	11	12
Health vs Intracranial tumors	Young adults (18-45)	0.764	0.679	0.849	1.554	4.73	0.681	0.828	3.967	0.385	0.582	0.881	0.26	47	134
Health vs Intracranial tumors	Middle-aged (46-65)	0.676	0.6	0.751	1.456	4.29	0.565	0.744	2.208	0.584	0.342	0.879	0.191	69	293
Health vs Intracranial tumors	Elderly (>65)	0.786	0.689	0.882	1.501	4.48	0.871	0.605	2.206	0.213	0.474	0.92	0.29	31	76
Health vs Neurodegenerative	Overall	0.717	0.671	0.762	1.496	4.46	0.622	0.746	2.447	0.506	0.482	0.838	0.276	196	515
Health vs Neurodegenerative	Male	0.729	0.665	0.792	2.255	9.54	0.505	0.921	6.353	0.538	0.684	0.845	0.254	103	302
Health vs Neurodegenerative	Female	0.71	0.645	0.775	1.417	4.12	0.613	0.746	2.418	0.519	0.514	0.815	0.304	93	213
Health vs Neurodegenerative	Young adults (18-45)	0.613	0.461	0.764	1.146	3.14	0.889	0.381	1.435	0.292	0.019	0.912	0.063	9	134
Health vs Neurodegenerative	Middle-aged (46-65)	0.598	0.524	0.672	1.735	5.67	0.376	0.853	2.565	0.731	0.427	0.825	0.225	85	293
Health vs Neurodegenerative	Elderly (>65)	0.791	0.723	0.858	1.78	5.93	0.673	0.789	3.199	0.414	0.805	0.652	0.563	98	76
Health vs Metabolic encephalopathy	Overall	0.94	0.917	0.962	2.023	7.56	0.887	0.897	8.618	0.126	0.738	0.96	0.246	168	515
Health vs Metabolic encephalopathy	Male	0.935	0.907	0.962	2.023	7.56	0.889	0.887	7.895	0.125	0.767	0.95	0.294	126	302
Health vs Metabolic encephalopathy	Female	0.948	0.907	0.988	1.835	6.26	0.905	0.901	9.177	0.106	0.644	0.98	0.165	42	213
Health vs Metabolic encephalopathy	Children (<18)	0.884	0.721	1	1.63	5.1	0.889	0.833	5.333	0.133	0.8	0.909	0.429	9	12
Health vs Metabolic encephalopathy	Young adults (18-45)	0.951	0.914	0.987	1.515	4.55	0.957	0.813	5.127	0.053	0.468	0.991	0.146	23	134
Health vs Metabolic encephalopathy	Middle-aged (46-65)	0.927	0.89	0.964	1.847	6.34	0.905	0.87	6.976	0.109	0.667	0.97	0.223	84	293
Health vs Metabolic encephalopathy	Elderly (>65)	0.963	0.932	0.994	2.02	7.54	1	0.868	7.6	0	0.839	1	0.406	52	76
Health vs Hydrocephalus	Overall	0.875	0.828	0.923	1.594	4.92	0.872	0.775	3.87	0.165	0.37	0.976	0.132	78	515
Health vs Hydrocephalus	Male	0.89	0.832	0.948	1.655	5.23	0.905	0.788	4.269	0.121	0.373	0.983	0.122	42	302
Health vs Hydrocephalus	Female	0.863	0.786	0.939	1.804	6.07	0.75	0.892	6.946	0.28	0.54	0.955	0.145	36	213
Health vs Hydrocephalus	Children (<18)	0.872	0.736	1	2.005	7.42	0.733	1	#NUM!	0.267	1	0.75	0.556	15	12
Health vs Hydrocephalus	Young adults (18-45)	0.798	0.668	0.929	1.652	5.21	0.722	0.843	4.608	0.329	0.382	0.958	0.118	18	134
Health vs Hydrocephalus	Middle-aged (46-65)	0.916	0.876	0.957	1.594	4.92	0.938	0.795	4.578	0.079	0.333	0.991	0.098	32	293
Health vs Hydrocephalus	Elderly (>65)	0.969	0.936	1	2.301	9.98	1	0.908	10.857	0	0.65	1	0.146	13	76
TBI vs Others	Overall	0.741	0.719	0.762	2.846	17.22	0.826	0.541	1.8	0.321	0.115	0.977	0.067	386	5349
TBI vs Others	Male	0.736	0.711	0.76	3.703	40.58	0.655	0.709	2.249	0.487	0.152	0.963	0.074	287	3588
TBI vs Others	Female	0.742	0.698	0.786	3.531	34.15	0.606	0.771	2.648	0.511	0.13	0.972	0.053	99	1761
TBI vs Others	Children (<18)	0.699	0.625	0.773	1.818	6.16	0.935	0.476	1.784	0.136	0.184	0.983	0.112	31	246
TBI vs Others	Young adults (18-45)	0.76	0.719	0.801	2.579	13.18	0.9	0.567	2.078	0.176	0.183	0.981	0.097	90	836
TBI vs Others	Middle-aged (46-65)	0.773	0.744	0.803	3.249	25.76	0.775	0.659	2.275	0.341	0.136	0.977	0.065	187	2696
TBI vs Others	Elderly (>65)	0.736	0.691	0.782	3.834	46.26	0.705	0.707	2.403	0.417	0.107	0.98	0.047	78	1571
Hemorrhagic vs Ischemic stroke	Overall	0.609	0.592	0.627	2.721	15.19	0.664	0.503	1.336	0.668	0.534	0.636	0.462	1782	2077
Hemorrhagic vs Ischemic stroke	Male	0.634	0.613	0.654	2.888	17.95	0.665	0.543	1.455	0.617	0.539	0.668	0.446	1214	1508
Hemorrhagic vs Ischemic stroke	Female	0.561	0.528	0.595	2.348	10.46	0.683	0.427	1.192	0.742	0.543	0.574	0.5	568	569
Hemorrhagic vs Ischemic stroke	Children (<18)	0.612	0.353	0.87	2.184	8.88	0.615	0.9	6.154	0.427	0.889	0.643	0.565	13	10
Hemorrhagic vs Ischemic stroke	Young adults (18-45)	0.681	0.63	0.731	2.426	11.31	0.698	0.585	1.684	0.516	0.776	0.485	0.673	338	164
Hemorrhagic vs Ischemic stroke	Middle-aged (46-65)	0.627	0.603	0.651	2.711	15.04	0.65	0.539	1.41	0.649	0.584	0.607	0.499	1026	1030
Hemorrhagic vs Ischemic stroke	Elderly (>65)	0.609	0.577	0.641	2.871	17.65	0.723	0.482	1.397	0.573	0.393	0.79	0.317	405	873
