# Supplementary material for: Serum interleukin-6 as a neuroinflammatory biomarker across the spectrum of neurological disorders: a large-scale retrospective cohort study of 6,465 individuals
Source: Front Immunol. 2026 May 13;17:1825206. doi: 10.3389/fimmu.2026.1825206 (PMC13212189; doi:10.3389/fimmu.2026.1825206)
Supplement: Supplementary Table 2 — Diagnostic performance of serum IL-6 for pairwise differential diagnosis between neurological diseases. [file Table2.xlsx]

## Sheet: Two-by-two ROC results
disease1	disease2	n1	n2	AUC_IL6	AUC_IL6_CI_low	AUC_IL6_CI_high	cutoff_IL6	sens_IL6	spec_IL6	AUC_logIL6	AUC_logIL6_CI_low	AUC_logIL6_CI_high	cutoff_logIL6	sens_logIL6	spec_logIL6
Health	Traumatic brain injury	515	386	0.974	0.964	0.983	9.25	0.915	0.938	0.974	0.964	0.983	2.33	0.915	0.938
Health	Metabolic/toxic encephalopathy	515	168	0.94	0.917	0.962	6.56	0.887	0.897	0.94	0.917	0.962	2.02	0.887	0.897
Health	Hemorrhagic cerebrovascular disease	515	1782	0.925	0.912	0.938	5.44	0.868	0.868	0.925	0.912	0.938	1.86	0.868	0.868
Health	Hydrocephalus/CSF disorders	515	78	0.875	0.828	0.923	3.92	0.872	0.775	0.875	0.828	0.923	1.59	0.872	0.775
Health	Ischemic cerebrovascular disease	515	2077	0.857	0.84	0.873	4.92	0.745	0.85	0.857	0.84	0.873	1.78	0.745	0.85
Traumatic brain injury	Neurodegenerative diseases	386	196	0.843	0.806	0.88	12.09	0.694	0.886	0.843	0.806	0.88	2.57	0.694	0.886
Traumatic brain injury	Intracranial tumors	386	158	0.828	0.785	0.871	12.11	0.684	0.886	0.828	0.785	0.871	2.57	0.684	0.886
Traumatic brain injury	CNS infection/inflammation	386	375	0.803	0.772	0.834	18.19	0.68	0.798	0.803	0.772	0.834	2.95	0.68	0.798
Health	CNS infection/inflammation	515	375	0.775	0.743	0.808	4.99	0.624	0.852	0.775	0.743	0.808	1.79	0.624	0.852
Neurodegenerative diseases	Metabolic/toxic encephalopathy	196	168	0.772	0.724	0.82	5.66	0.905	0.541	0.772	0.724	0.82	1.9	0.905	0.541
Intracranial tumors	Metabolic/toxic encephalopathy	158	168	0.76	0.707	0.812	8	0.845	0.608	0.76	0.707	0.812	2.2	0.845	0.608
Health	Intracranial tumors	515	158	0.748	0.701	0.795	3.29	0.69	0.736	0.748	0.701	0.795	1.46	0.69	0.736
Traumatic brain injury	Ischemic cerebrovascular disease	386	2077	0.746	0.722	0.77	31.72	0.711	0.668	0.746	0.722	0.77	3.49	0.711	0.668
Hemorrhagic cerebrovascular disease	Neurodegenerative diseases	1782	196	0.744	0.703	0.784	5.96	0.556	0.851	0.744	0.703	0.784	1.94	0.556	0.851
Traumatic brain injury	Hydrocephalus/CSF disorders	386	78	0.736	0.671	0.802	13.18	0.551	0.868	0.736	0.671	0.802	2.65	0.551	0.868
Hemorrhagic cerebrovascular disease	Intracranial tumors	1782	158	0.725	0.679	0.772	8.8	0.633	0.774	0.725	0.679	0.772	2.28	0.633	0.774
CNS infection/inflammation	Metabolic/toxic encephalopathy	375	168	0.72	0.675	0.764	7.98	0.845	0.491	0.72	0.675	0.764	2.2	0.845	0.491
Health	Neurodegenerative diseases	515	196	0.717	0.671	0.762	3.46	0.622	0.746	0.717	0.671	0.762	1.5	0.622	0.746
CNS infection/inflammation	Hemorrhagic cerebrovascular disease	375	1782	0.684	0.653	0.716	9.14	0.768	0.523	0.684	0.653	0.716	2.32	0.768	0.523
Neurodegenerative diseases	Hydrocephalus/CSF disorders	196	78	0.666	0.598	0.734	6.22	0.744	0.556	0.666	0.598	0.734	1.98	0.744	0.556
Traumatic brain injury	Hemorrhagic cerebrovascular disease	386	1782	0.65	0.622	0.679	45.17	0.671	0.591	0.65	0.622	0.679	3.83	0.671	0.591
Ischemic cerebrovascular disease	Metabolic/toxic encephalopathy	2077	168	0.65	0.607	0.692	41.99	0.452	0.761	0.65	0.607	0.692	3.76	0.452	0.761
Ischemic cerebrovascular disease	Neurodegenerative diseases	2077	196	0.649	0.607	0.692	5.96	0.556	0.707	0.649	0.607	0.692	1.94	0.556	0.707
Intracranial tumors	Hydrocephalus/CSF disorders	158	78	0.648	0.576	0.72	6.34	0.744	0.557	0.648	0.576	0.72	1.99	0.744	0.557
Metabolic/toxic encephalopathy	Hydrocephalus/CSF disorders	168	78	0.639	0.565	0.713	13.13	0.551	0.702	0.639	0.565	0.713	2.65	0.551	0.702
Ischemic cerebrovascular disease	Intracranial tumors	2077	158	0.628	0.58	0.676	6.2	0.557	0.699	0.628	0.58	0.676	1.97	0.557	0.699
Ischemic cerebrovascular disease	Hemorrhagic cerebrovascular disease	2077	1782	0.609	0.592	0.627	14.19	0.664	0.503	0.609	0.592	0.627	2.72	0.664	0.503
CNS infection/inflammation	Hydrocephalus/CSF disorders	375	78	0.598	0.533	0.663	4.42	0.833	0.36	0.598	0.533	0.663	1.69	0.833	0.36
Hemorrhagic cerebrovascular disease	Hydrocephalus/CSF disorders	1782	78	0.595	0.528	0.662	13.13	0.551	0.677	0.595	0.528	0.662	2.65	0.551	0.677
Traumatic brain injury	Metabolic/toxic encephalopathy	386	168	0.59	0.535	0.646	24.73	0.482	0.72	0.59	0.535	0.646	3.25	0.482	0.72
CNS infection/inflammation	Ischemic cerebrovascular disease	375	2077	0.583	0.551	0.616	8.55	0.627	0.509	0.583	0.551	0.616	2.26	0.627	0.509
CNS infection/inflammation	Neurodegenerative diseases	375	196	0.565	0.515	0.614	5.97	0.556	0.584	0.565	0.515	0.614	1.94	0.556	0.584
Hemorrhagic cerebrovascular disease	Metabolic/toxic encephalopathy	1782	168	0.548	0.5	0.595	44.48	0.44	0.668	0.548	0.5	0.595	3.82	0.44	0.668
CNS infection/inflammation	Intracranial tumors	375	158	0.542	0.488	0.595	6.26	0.557	0.576	0.542	0.488	0.595	1.98	0.557	0.576
Intracranial tumors	Neurodegenerative diseases	158	196	0.525	0.465	0.585	1.88	0.25	0.823	0.525	0.465	0.585	1.06	0.25	0.823
Ischemic cerebrovascular disease	Hydrocephalus/CSF disorders	2077	78	0.484	0.419	0.548	13.09	0.551	0.523	0.484	0.419	0.548	2.65	0.551	0.523
