# Supplementary material for: Serum interleukin-6 as a neuroinflammatory biomarker across the spectrum of neurological disorders: a large-scale retrospective cohort study of 6,465 individuals
Source: Front Immunol. 2026 May 13;17:1825206. doi: 10.3389/fimmu.2026.1825206 (PMC13212189; doi:10.3389/fimmu.2026.1825206)
Supplement: Supplementary Table 3 — Subgroup analysis of serum IL-6 diagnostic performance for differential diagnosis between neurological diseases. [file Table3.xlsx]

## Sheet: Age_Child
Disease 1	Disease 2	Disease 1 Code	Disease 2 Code	n1	n2	AUC_IL6	AUC_IL6_CI_low	AUC_IL6_CI_high	cutoff_IL6	sens_IL6	spec_IL6	AUC_logIL6	AUC_logIL6_CI_low	AUC_logIL6_CI_high	cutoff_logIL6	sens_logIL6	spec_logIL6
Health	Intracranial tumors	H	TUMOR	12	11	0.992	0.971	1	5.4	1	0.917	0.992	0.971	1	1.85	1	0.917
Health	Traumatic brain injury	H	TBI	12	31	0.973	0.934	1	4.92	0.935	0.917	0.973	0.934	1	1.78	0.935	0.917
Ischemic cerebrovascular disease	Intracranial tumors	ISCH	TUMOR	10	11	0.9	0.721	1	8.84	0.909	0.9	0.9	0.721	1	2.27	0.909	0.9
Health	Metabolic/toxic encephalopathy	H	MET	12	9	0.884	0.721	1	4.11	0.889	0.833	0.884	0.721	1	1.63	0.889	0.833
Health	Hydrocephalus/CSF disorders	H	HYD	12	15	0.872	0.736	1	6.43	0.733	1	0.872	0.736	1	2	0.733	1
CNS infection/inflammation	Intracranial tumors	CNS	TUMOR	172	11	0.841	0.748	0.935	10.39	0.909	0.645	0.841	0.748	0.935	2.43	0.909	0.645
Intracranial tumors	Metabolic/toxic encephalopathy	TUMOR	MET	11	9	0.838	0.663	1	109.29	1	0.545	0.838	0.663	1	4.64	1	0.545
Traumatic brain injury	Ischemic cerebrovascular disease	TBI	ISCH	31	10	0.834	0.639	1	7.96	0.9	0.774	0.834	0.639	1	2.19	0.9	0.774
Hemorrhagic cerebrovascular disease	Intracranial tumors	HEM	TUMOR	13	11	0.832	0.668	0.996	126.6	0.545	1	0.832	0.668	0.996	4.84	0.545	1
Intracranial tumors	Hydrocephalus/CSF disorders	TUMOR	HYD	11	15	0.812	0.634	0.99	19.62	0.8	0.818	0.812	0.634	0.99	3.03	0.8	0.818
Health	Ischemic cerebrovascular disease	H	ISCH	12	10	0.787	0.591	0.984	2.79	0.8	0.75	0.787	0.591	0.984	1.33	0.8	0.75
Health	Hemorrhagic cerebrovascular disease	H	HEM	12	13	0.785	0.603	0.967	7.48	0.615	1	0.785	0.603	0.967	2.13	0.615	1
Traumatic brain injury	Intracranial tumors	TBI	TUMOR	31	11	0.762	0.576	0.949	135.3	0.545	0.935	0.762	0.576	0.949	4.91	0.545	0.935
Health	CNS infection/inflammation	H	CNS	12	172	0.761	0.657	0.864	6.38	0.471	1	0.761	0.657	0.864	2	0.471	1
Traumatic brain injury	CNS infection/inflammation	TBI	CNS	31	172	0.716	0.638	0.794	5.16	0.506	0.935	0.716	0.638	0.794	1.82	0.506	0.935
Ischemic cerebrovascular disease	Hydrocephalus/CSF disorders	ISCH	HYD	10	15	0.707	0.474	0.939	7.91	0.667	0.9	0.707	0.474	0.939	2.18	0.667	0.9
Ischemic cerebrovascular disease	Metabolic/toxic encephalopathy	ISCH	MET	10	9	0.706	0.446	0.965	7.62	0.556	0.9	0.706	0.446	0.965	2.15	0.556	0.9
Traumatic brain injury	Metabolic/toxic encephalopathy	TBI	MET	31	9	0.67	0.44	0.9	5.29	0.444	0.903	0.67	0.44	0.9	1.84	0.444	0.903
Traumatic brain injury	Hydrocephalus/CSF disorders	TBI	HYD	31	15	0.656	0.477	0.835	18.96	0.8	0.548	0.656	0.477	0.835	2.99	0.8	0.548
Traumatic brain injury	Hemorrhagic cerebrovascular disease	TBI	HEM	31	13	0.648	0.448	0.847	4.16	0.385	0.968	0.648	0.448	0.847	1.64	0.385	0.968
Ischemic cerebrovascular disease	Hemorrhagic cerebrovascular disease	ISCH	HEM	10	13	0.612	0.353	0.87	7.91	0.615	0.9	0.612	0.353	0.87	2.18	0.615	0.9
CNS infection/inflammation	Hydrocephalus/CSF disorders	CNS	HYD	172	15	0.597	0.46	0.733	4.58	0.8	0.471	0.597	0.46	0.733	1.72	0.8	0.471
CNS infection/inflammation	Metabolic/toxic encephalopathy	CNS	MET	172	9	0.593	0.425	0.762	4.18	0.889	0.453	0.593	0.425	0.762	1.64	0.889	0.453
CNS infection/inflammation	Ischemic cerebrovascular disease	CNS	ISCH	172	10	0.549	0.401	0.696	7.3	0.9	0.459	0.549	0.401	0.696	2.12	0.9	0.459
CNS infection/inflammation	Hemorrhagic cerebrovascular disease	CNS	HEM	172	13	0.549	0.375	0.722	8.57	0.615	0.599	0.549	0.375	0.722	2.26	0.615	0.599
Hemorrhagic cerebrovascular disease	Hydrocephalus/CSF disorders	HEM	HYD	13	15	0.523	0.293	0.753	4.19	0.8	0.385	0.523	0.293	0.753	1.64	0.8	0.385
Metabolic/toxic encephalopathy	Hydrocephalus/CSF disorders	MET	HYD	9	15	0.519	0.262	0.775	8.32	0.667	0.556	0.519	0.262	0.775	2.23	0.667	0.556
Hemorrhagic cerebrovascular disease	Metabolic/toxic encephalopathy	HEM	MET	13	9	0.5	0.245	0.755	8.31	0.556	0.615	0.5	0.245	0.755	2.23	0.556	0.615

## Sheet: Age_Youth
Disease 1	Disease 2	Disease 1 Code	Disease 2 Code	n1	n2	AUC_IL6	AUC_IL6_CI_low	AUC_IL6_CI_high	cutoff_IL6	sens_IL6	spec_IL6	AUC_logIL6	AUC_logIL6_CI_low	AUC_logIL6_CI_high	cutoff_logIL6	sens_logIL6	spec_logIL6
Traumatic brain injury	Neurodegenerative diseases	TBI	ND	90	9	0.996	0.988	1	4.84	1	0.989	0.996	0.988	1	1.75	1	0.989
Neurodegenerative diseases	Metabolic/toxic encephalopathy	ND	MET	9	23	0.986	0.953	1	2.44	1	0.889	0.986	0.953	1	1.23	1	0.889
Health	Traumatic brain injury	H	TBI	134	90	0.983	0.969	0.998	6.53	0.967	0.925	0.983	0.969	0.998	2.02	0.967	0.925
Hemorrhagic cerebrovascular disease	Neurodegenerative diseases	HEM	ND	338	9	0.979	0.956	1	4.03	1	0.896	0.979	0.956	1	1.61	1	0.896
Health	Metabolic/toxic encephalopathy	H	MET	134	23	0.951	0.914	0.987	3.55	0.957	0.813	0.951	0.914	0.987	1.52	0.957	0.813
Health	Hemorrhagic cerebrovascular disease	H	HEM	134	338	0.943	0.922	0.964	6.53	0.828	0.925	0.943	0.922	0.964	2.02	0.828	0.925
CNS infection/inflammation	Neurodegenerative diseases	CNS	ND	103	9	0.877	0.807	0.947	2.28	0.889	0.835	0.877	0.807	0.947	1.19	0.889	0.835
Neurodegenerative diseases	Hydrocephalus/CSF disorders	ND	HYD	9	18	0.877	0.752	1	2.16	0.833	0.889	0.877	0.752	1	1.15	0.833	0.889
Neurodegenerative diseases	Hydrocephalus/CSF disorders	ND	HYD	9	18	0.877	0.752	1	4.08	0.722	1	0.877	0.752	1	1.62	0.722	1
Ischemic cerebrovascular disease	Neurodegenerative diseases	ISCH	ND	164	9	0.865	0.792	0.937	2.14	0.889	0.78	0.865	0.792	0.937	1.15	0.889	0.78
Intracranial tumors	Neurodegenerative diseases	TUMOR	ND	47	9	0.848	0.751	0.944	2.15	0.889	0.766	0.848	0.751	0.944	1.15	0.889	0.766
Traumatic brain injury	Intracranial tumors	TBI	TUMOR	90	47	0.83	0.744	0.916	9.04	0.702	0.933	0.83	0.744	0.916	2.31	0.702	0.933
Health	CNS infection/inflammation	H	CNS	134	103	0.815	0.759	0.872	3.21	0.757	0.791	0.815	0.759	0.872	1.44	0.757	0.791
Traumatic brain injury	Hydrocephalus/CSF disorders	TBI	HYD	90	18	0.814	0.698	0.929	11.75	0.667	0.9	0.814	0.698	0.929	2.55	0.667	0.9
Health	Ischemic cerebrovascular disease	H	ISCH	134	164	0.799	0.75	0.848	3.67	0.689	0.828	0.799	0.75	0.848	1.54	0.689	0.828
Traumatic brain injury	CNS infection/inflammation	TBI	CNS	90	103	0.799	0.738	0.86	10.41	0.563	0.911	0.799	0.738	0.86	2.43	0.563	0.911
Health	Hydrocephalus/CSF disorders	H	HYD	134	18	0.798	0.668	0.929	4.22	0.722	0.843	0.798	0.668	0.929	1.65	0.722	0.843
Traumatic brain injury	Ischemic cerebrovascular disease	TBI	ISCH	90	164	0.795	0.741	0.849	11.82	0.598	0.9	0.795	0.741	0.849	2.55	0.598	0.9
Health	Intracranial tumors	H	TUMOR	134	47	0.764	0.679	0.849	3.73	0.681	0.828	0.764	0.679	0.849	1.55	0.681	0.828
Intracranial tumors	Metabolic/toxic encephalopathy	TUMOR	MET	47	23	0.742	0.622	0.861	5.56	0.87	0.574	0.742	0.622	0.861	1.88	0.87	0.574
Hemorrhagic cerebrovascular disease	Intracranial tumors	HEM	TUMOR	338	47	0.738	0.651	0.825	8.81	0.702	0.74	0.738	0.651	0.825	2.28	0.702	0.74
Metabolic/toxic encephalopathy	Hydrocephalus/CSF disorders	MET	HYD	23	18	0.698	0.536	0.861	119.28	1	0.348	0.698	0.536	0.861	4.76	1	0.348
CNS infection/inflammation	Metabolic/toxic encephalopathy	CNS	MET	103	23	0.692	0.571	0.814	135.6	0.348	0.971	0.692	0.571	0.814	4.91	0.348	0.971
Hemorrhagic cerebrovascular disease	Hydrocephalus/CSF disorders	HEM	HYD	338	18	0.69	0.558	0.823	11.38	0.667	0.663	0.69	0.558	0.823	2.52	0.667	0.663
Ischemic cerebrovascular disease	Metabolic/toxic encephalopathy	ISCH	MET	164	23	0.688	0.572	0.804	47.84	0.435	0.872	0.688	0.572	0.804	3.89	0.435	0.872
CNS infection/inflammation	Hemorrhagic cerebrovascular disease	CNS	HEM	103	338	0.681	0.62	0.741	7.42	0.799	0.495	0.681	0.62	0.741	2.13	0.799	0.495
Ischemic cerebrovascular disease	Hemorrhagic cerebrovascular disease	ISCH	HEM	164	338	0.681	0.63	0.731	10.31	0.698	0.585	0.681	0.63	0.731	2.43	0.698	0.585
Traumatic brain injury	Hemorrhagic cerebrovascular disease	TBI	HEM	90	338	0.636	0.576	0.695	12.18	0.358	0.9	0.636	0.576	0.695	2.58	0.358	0.9
Health	Neurodegenerative diseases	H	ND	134	9	0.613	0.461	0.764	2.14	0.889	0.381	0.613	0.461	0.764	1.15	0.889	0.381
Traumatic brain injury	Metabolic/toxic encephalopathy	TBI	MET	90	23	0.594	0.43	0.757	12.13	0.478	0.9	0.594	0.43	0.757	2.58	0.478	0.9
CNS infection/inflammation	Intracranial tumors	CNS	TUMOR	103	47	0.563	0.462	0.665	5.69	0.574	0.612	0.563	0.462	0.665	1.9	0.574	0.612
Ischemic cerebrovascular disease	Intracranial tumors	ISCH	TUMOR	164	47	0.559	0.466	0.653	8.2	0.681	0.518	0.559	0.466	0.653	2.22	0.681	0.518
Intracranial tumors	Hydrocephalus/CSF disorders	TUMOR	HYD	47	18	0.548	0.388	0.708	9.39	0.5	0.702	0.548	0.388	0.708	2.34	0.5	0.702
Ischemic cerebrovascular disease	Hydrocephalus/CSF disorders	ISCH	HYD	164	18	0.501	0.358	0.643	31.48	0.278	0.799	0.501	0.358	0.643	3.48	0.278	0.799
CNS infection/inflammation	Ischemic cerebrovascular disease	CNS	ISCH	103	164	0.496	0.425	0.567	21.83	0.323	0.748	0.496	0.425	0.567	3.13	0.323	0.748
CNS infection/inflammation	Hydrocephalus/CSF disorders	CNS	HYD	103	18	0.484	0.336	0.632	23.3	0.333	0.757	0.484	0.336	0.632	3.19	0.333	0.757
Hemorrhagic cerebrovascular disease	Metabolic/toxic encephalopathy	HEM	MET	338	23	0.482	0.34	0.625	9.48	0.435	0.728	0.482	0.34	0.625	2.35	0.435	0.728

## Sheet: Age_Middle age
Disease 1	Disease 2	Disease 1 Code	Disease 2 Code	n1	n2	AUC_IL6	AUC_IL6_CI_low	AUC_IL6_CI_high	cutoff_IL6	sens_IL6	spec_IL6	AUC_logIL6	AUC_logIL6_CI_low	AUC_logIL6_CI_high	cutoff_logIL6	sens_logIL6	spec_logIL6
Health	Traumatic brain injury	H	TBI	293	187	0.976	0.965	0.988	9.68	0.914	0.942	0.976	0.965	0.988	2.37	0.914	0.942
Health	Metabolic/toxic encephalopathy	H	MET	293	84	0.927	0.89	0.964	5.34	0.905	0.87	0.927	0.89	0.964	1.85	0.905	0.87
Health	Hemorrhagic cerebrovascular disease	H	HEM	293	1026	0.918	0.9	0.935	4.8	0.881	0.86	0.918	0.9	0.935	1.76	0.881	0.86
Health	Hydrocephalus/CSF disorders	H	HYD	293	32	0.916	0.876	0.957	3.92	0.938	0.795	0.916	0.876	0.957	1.59	0.938	0.795
Traumatic brain injury	Neurodegenerative diseases	TBI	ND	187	85	0.912	0.872	0.953	14.04	0.824	0.877	0.912	0.872	0.953	2.71	0.824	0.877
Traumatic brain injury	Intracranial tumors	TBI	TUMOR	187	69	0.899	0.855	0.942	11.93	0.768	0.898	0.899	0.855	0.942	2.56	0.768	0.898
Health	CNS infection/inflammation	H	CNS	293	77	0.871	0.823	0.918	4.26	0.818	0.819	0.871	0.823	0.918	1.66	0.818	0.819
Health	Ischemic cerebrovascular disease	H	ISCH	293	1030	0.833	0.809	0.857	4.62	0.713	0.853	0.833	0.809	0.857	1.73	0.713	0.853
Neurodegenerative diseases	Metabolic/toxic encephalopathy	ND	MET	85	84	0.829	0.766	0.892	5.38	0.905	0.671	0.829	0.766	0.892	1.85	0.905	0.671
Hemorrhagic cerebrovascular disease	Neurodegenerative diseases	HEM	ND	1026	85	0.815	0.762	0.868	5.66	0.682	0.85	0.815	0.762	0.868	1.9	0.682	0.85
Intracranial tumors	Metabolic/toxic encephalopathy	TUMOR	MET	69	84	0.801	0.729	0.873	8.83	0.821	0.71	0.801	0.729	0.873	2.29	0.821	0.71
Traumatic brain injury	CNS infection/inflammation	TBI	CNS	187	77	0.796	0.735	0.857	18.76	0.662	0.834	0.796	0.735	0.857	2.98	0.662	0.834
Traumatic brain injury	Ischemic cerebrovascular disease	TBI	ISCH	187	1030	0.789	0.757	0.821	37.18	0.782	0.684	0.789	0.757	0.821	3.64	0.782	0.684
Hemorrhagic cerebrovascular disease	Intracranial tumors	HEM	TUMOR	1026	69	0.782	0.721	0.843	5.96	0.638	0.837	0.782	0.721	0.843	1.94	0.638	0.837
Neurodegenerative diseases	Hydrocephalus/CSF disorders	ND	HYD	85	32	0.781	0.699	0.863	3.82	0.938	0.576	0.781	0.699	0.863	1.57	0.938	0.576
Traumatic brain injury	Hydrocephalus/CSF disorders	TBI	HYD	187	32	0.774	0.682	0.867	13.59	0.594	0.877	0.774	0.682	0.867	2.68	0.594	0.877
CNS infection/inflammation	Neurodegenerative diseases	CNS	ND	77	85	0.748	0.672	0.824	4.07	0.612	0.831	0.748	0.672	0.824	1.62	0.612	0.831
Intracranial tumors	Hydrocephalus/CSF disorders	TUMOR	HYD	69	32	0.743	0.648	0.838	3.77	0.938	0.507	0.743	0.648	0.838	1.56	0.938	0.507
Ischemic cerebrovascular disease	Neurodegenerative diseases	ISCH	ND	1030	85	0.718	0.658	0.778	4.15	0.624	0.746	0.718	0.658	0.778	1.64	0.624	0.746
CNS infection/inflammation	Intracranial tumors	CNS	TUMOR	77	69	0.702	0.616	0.788	4.35	0.565	0.805	0.702	0.616	0.788	1.68	0.565	0.805
Traumatic brain injury	Hemorrhagic cerebrovascular disease	TBI	HEM	187	1026	0.686	0.648	0.725	45.56	0.682	0.642	0.686	0.648	0.725	3.84	0.682	0.642
Health	Intracranial tumors	H	TUMOR	293	69	0.676	0.6	0.751	3.29	0.565	0.744	0.676	0.6	0.751	1.46	0.565	0.744
Ischemic cerebrovascular disease	Intracranial tumors	ISCH	TUMOR	1030	69	0.672	0.605	0.739	5.96	0.638	0.664	0.672	0.605	0.739	1.94	0.638	0.664
Traumatic brain injury	Metabolic/toxic encephalopathy	TBI	MET	187	84	0.666	0.594	0.738	28.26	0.571	0.749	0.666	0.594	0.738	3.38	0.571	0.749
Ischemic cerebrovascular disease	Metabolic/toxic encephalopathy	ISCH	MET	1030	84	0.651	0.594	0.707	13.18	0.726	0.52	0.651	0.594	0.707	2.65	0.726	0.52
CNS infection/inflammation	Metabolic/toxic encephalopathy	CNS	MET	77	84	0.65	0.565	0.735	14.67	0.69	0.584	0.65	0.565	0.735	2.75	0.69	0.584
Metabolic/toxic encephalopathy	Hydrocephalus/CSF disorders	MET	HYD	84	32	0.629	0.511	0.746	13.13	0.594	0.726	0.629	0.511	0.746	2.65	0.594	0.726
Ischemic cerebrovascular disease	Hemorrhagic cerebrovascular disease	ISCH	HEM	1030	1026	0.627	0.603	0.651	14.04	0.65	0.539	0.627	0.603	0.651	2.71	0.65	0.539
CNS infection/inflammation	Hemorrhagic cerebrovascular disease	CNS	HEM	77	1026	0.622	0.558	0.686	17.53	0.583	0.649	0.622	0.558	0.686	2.92	0.583	0.649
Health	Neurodegenerative diseases	H	ND	293	85	0.598	0.524	0.672	4.67	0.376	0.853	0.598	0.524	0.672	1.74	0.376	0.853
Hemorrhagic cerebrovascular disease	Hydrocephalus/CSF disorders	HEM	HYD	1026	32	0.598	0.498	0.697	13.13	0.594	0.662	0.598	0.498	0.697	2.65	0.594	0.662
Intracranial tumors	Neurodegenerative diseases	TUMOR	ND	69	85	0.565	0.475	0.656	1.88	0.412	0.768	0.565	0.475	0.656	1.06	0.412	0.768
Ischemic cerebrovascular disease	Hydrocephalus/CSF disorders	ISCH	HYD	1030	32	0.546	0.456	0.636	3.94	0.938	0.244	0.546	0.456	0.636	1.6	0.938	0.244
Hemorrhagic cerebrovascular disease	Metabolic/toxic encephalopathy	HEM	MET	1026	84	0.525	0.462	0.588	7.57	0.857	0.211	0.525	0.462	0.588	2.15	0.857	0.211
CNS infection/inflammation	Hydrocephalus/CSF disorders	CNS	HYD	77	32	0.523	0.404	0.641	31.6	0.375	0.74	0.523	0.404	0.641	3.48	0.375	0.74
CNS infection/inflammation	Ischemic cerebrovascular disease	CNS	ISCH	77	1030	0.485	0.422	0.547	16.66	0.418	0.636	0.485	0.422	0.547	2.87	0.418	0.636

## Sheet: Age_Elderly
Disease 1	Disease 2	Disease 1 Code	Disease 2 Code	n1	n2	AUC_IL6	AUC_IL6_CI_low	AUC_IL6_CI_high	cutoff_IL6	sens_IL6	spec_IL6	AUC_logIL6	AUC_logIL6_CI_low	AUC_logIL6_CI_high	cutoff_logIL6	sens_logIL6	spec_logIL6
Health	Hydrocephalus/CSF disorders	H	HYD	76	13	0.969	0.936	1	9	1	0.908	0.969	0.936	1	2.3	1	0.908
Health	Traumatic brain injury	H	TBI	76	78	0.964	0.93	0.999	10.21	0.949	0.934	0.964	0.93	0.999	2.42	0.949	0.934
Health	Metabolic/toxic encephalopathy	H	MET	76	52	0.963	0.932	0.994	6.54	1	0.868	0.963	0.932	0.994	2.02	1	0.868
Health	Hemorrhagic cerebrovascular disease	H	HEM	76	405	0.92	0.881	0.958	6.38	0.896	0.868	0.92	0.881	0.958	2	0.896	0.868
Health	CNS infection/inflammation	H	CNS	76	23	0.897	0.807	0.987	6.54	0.913	0.868	0.897	0.807	0.987	2.02	0.913	0.868
Traumatic brain injury	Intracranial tumors	TBI	TUMOR	78	31	0.868	0.792	0.944	15.32	0.71	0.923	0.868	0.792	0.944	2.79	0.71	0.923
Health	Ischemic cerebrovascular disease	H	ISCH	76	873	0.863	0.821	0.906	6.33	0.772	0.868	0.863	0.821	0.906	1.99	0.772	0.868
Intracranial tumors	Hydrocephalus/CSF disorders	TUMOR	HYD	31	13	0.849	0.734	0.963	24.82	0.846	0.742	0.849	0.734	0.963	3.25	0.846	0.742
Intracranial tumors	Metabolic/toxic encephalopathy	TUMOR	MET	31	52	0.837	0.75	0.924	7.92	0.962	0.548	0.837	0.75	0.924	2.19	0.962	0.548
Traumatic brain injury	Neurodegenerative diseases	TBI	ND	78	98	0.824	0.762	0.887	25.95	0.765	0.821	0.824	0.762	0.887	3.29	0.765	0.821
Neurodegenerative diseases	Hydrocephalus/CSF disorders	ND	HYD	98	13	0.814	0.715	0.913	25.68	0.846	0.755	0.814	0.715	0.913	3.28	0.846	0.755
Health	Neurodegenerative diseases	H	ND	76	98	0.791	0.723	0.858	4.93	0.673	0.789	0.791	0.723	0.858	1.78	0.673	0.789
Neurodegenerative diseases	Metabolic/toxic encephalopathy	ND	MET	98	52	0.791	0.72	0.862	27.93	0.673	0.776	0.791	0.72	0.862	3.36	0.673	0.776
Health	Intracranial tumors	H	TUMOR	76	31	0.786	0.689	0.882	3.48	0.871	0.605	0.786	0.689	0.882	1.5	0.871	0.605
Traumatic brain injury	Ischemic cerebrovascular disease	TBI	ISCH	78	873	0.754	0.707	0.801	45.26	0.729	0.705	0.754	0.707	0.801	3.83	0.729	0.705
Hemorrhagic cerebrovascular disease	Intracranial tumors	HEM	TUMOR	405	31	0.742	0.648	0.837	14.19	0.71	0.758	0.742	0.648	0.837	2.72	0.71	0.758
Ischemic cerebrovascular disease	Hydrocephalus/CSF disorders	ISCH	HYD	873	13	0.729	0.611	0.848	25.7	0.846	0.588	0.729	0.611	0.848	3.28	0.846	0.588
CNS infection/inflammation	Intracranial tumors	CNS	TUMOR	23	31	0.715	0.572	0.859	12.39	0.613	0.826	0.715	0.572	0.859	2.59	0.613	0.826
Hemorrhagic cerebrovascular disease	Neurodegenerative diseases	HEM	ND	405	98	0.712	0.65	0.774	12.07	0.592	0.788	0.712	0.65	0.774	2.57	0.592	0.788
Traumatic brain injury	CNS infection/inflammation	TBI	CNS	78	23	0.711	0.588	0.833	21.77	0.522	0.846	0.711	0.588	0.833	3.13	0.522	0.846
Ischemic cerebrovascular disease	Metabolic/toxic encephalopathy	ISCH	MET	873	52	0.71	0.639	0.781	62.27	0.538	0.789	0.71	0.639	0.781	4.15	0.538	0.789
CNS infection/inflammation	Neurodegenerative diseases	CNS	ND	23	98	0.681	0.563	0.799	12.38	0.592	0.826	0.681	0.563	0.799	2.59	0.592	0.826
CNS infection/inflammation	Hydrocephalus/CSF disorders	CNS	HYD	23	13	0.676	0.487	0.864	23.52	0.846	0.522	0.676	0.487	0.864	3.2	0.846	0.522
Traumatic brain injury	Hemorrhagic cerebrovascular disease	TBI	HEM	78	405	0.663	0.602	0.723	45.16	0.627	0.705	0.663	0.602	0.723	3.83	0.627	0.705
CNS infection/inflammation	Metabolic/toxic encephalopathy	CNS	MET	23	52	0.652	0.525	0.779	131.3	0.365	0.957	0.652	0.525	0.779	4.89	0.365	0.957
Hemorrhagic cerebrovascular disease	Hydrocephalus/CSF disorders	HEM	HYD	405	13	0.638	0.489	0.788	25.77	0.846	0.435	0.638	0.489	0.788	3.29	0.846	0.435
Ischemic cerebrovascular disease	Intracranial tumors	ISCH	TUMOR	873	31	0.637	0.539	0.735	14.2	0.71	0.566	0.637	0.539	0.735	2.72	0.71	0.566
Hemorrhagic cerebrovascular disease	Metabolic/toxic encephalopathy	HEM	MET	405	52	0.621	0.532	0.711	45.91	0.596	0.632	0.621	0.532	0.711	3.85	0.596	0.632
Ischemic cerebrovascular disease	Neurodegenerative diseases	ISCH	ND	873	98	0.611	0.55	0.672	12.04	0.592	0.622	0.611	0.55	0.672	2.57	0.592	0.622
Ischemic cerebrovascular disease	Hemorrhagic cerebrovascular disease	ISCH	HEM	873	405	0.609	0.577	0.641	16.66	0.723	0.482	0.609	0.577	0.641	2.87	0.723	0.482
CNS infection/inflammation	Ischemic cerebrovascular disease	CNS	ISCH	23	873	0.574	0.464	0.684	12.68	0.393	0.826	0.574	0.464	0.684	2.62	0.393	0.826
CNS infection/inflammation	Hemorrhagic cerebrovascular disease	CNS	HEM	23	405	0.541	0.422	0.66	21.55	0.63	0.522	0.541	0.422	0.66	3.12	0.63	0.522
Traumatic brain injury	Hydrocephalus/CSF disorders	TBI	HYD	78	13	0.524	0.331	0.717	55.61	0.538	0.641	0.524	0.331	0.717	4.04	0.538	0.641
Intracranial tumors	Neurodegenerative diseases	TUMOR	ND	31	98	0.52	0.406	0.633	82.05	0.163	0.968	0.52	0.406	0.633	4.42	0.163	0.968
Metabolic/toxic encephalopathy	Hydrocephalus/CSF disorders	MET	HYD	52	13	0.507	0.347	0.668	631	1	0.192	0.507	0.347	0.668	6.44	1	0.192
Traumatic brain injury	Metabolic/toxic encephalopathy	TBI	MET	78	52	0.492	0.382	0.602	378.7	0.25	0.949	0.492	0.382	0.602	5.94	0.25	0.949

## Sheet: Sex_Male
Disease 1	Disease 2	Disease 1 Code	Disease 2 Code	n1	n2	AUC_IL6	AUC_IL6_CI_low	AUC_IL6_CI_high	cutoff_IL6	sens_IL6	spec_IL6	AUC_logIL6	AUC_logIL6_CI_low	AUC_logIL6_CI_high	cutoff_logIL6	sens_logIL6	spec_logIL6
Health	Traumatic brain injury	H	TBI	302	287	0.976	0.966	0.987	11.8	0.913	0.954	0.976	0.966	0.987	2.55	0.913	0.954
Health	Metabolic/toxic encephalopathy	H	MET	302	126	0.935	0.907	0.962	6.56	0.889	0.887	0.935	0.907	0.962	2.02	0.889	0.887
Health	Hemorrhagic cerebrovascular disease	H	HEM	302	1214	0.934	0.919	0.95	6.61	0.868	0.891	0.934	0.919	0.95	2.03	0.868	0.891
Health	Hydrocephalus/CSF disorders	H	HYD	302	42	0.89	0.832	0.948	4.24	0.905	0.788	0.89	0.832	0.948	1.66	0.905	0.788
Health	Ischemic cerebrovascular disease	H	ISCH	302	1508	0.852	0.831	0.873	5.95	0.715	0.868	0.852	0.831	0.873	1.94	0.715	0.868
Traumatic brain injury	Neurodegenerative diseases	TBI	ND	287	103	0.821	0.766	0.875	18.36	0.718	0.826	0.821	0.766	0.875	2.96	0.718	0.826
Traumatic brain injury	Intracranial tumors	TBI	TUMOR	287	76	0.815	0.752	0.879	14.16	0.697	0.875	0.815	0.752	0.879	2.72	0.697	0.875
Traumatic brain injury	CNS infection/inflammation	TBI	CNS	287	217	0.812	0.773	0.851	12.89	0.594	0.902	0.812	0.773	0.851	2.63	0.594	0.902
Health	Intracranial tumors	H	TUMOR	302	76	0.797	0.737	0.856	3.29	0.803	0.719	0.797	0.737	0.856	1.46	0.803	0.719
Traumatic brain injury	Hydrocephalus/CSF disorders	TBI	HYD	287	42	0.773	0.695	0.852	12.89	0.548	0.902	0.773	0.695	0.852	2.63	0.548	0.902
Health	CNS infection/inflammation	H	CNS	302	217	0.77	0.727	0.813	4.99	0.636	0.828	0.77	0.727	0.813	1.79	0.636	0.828
Traumatic brain injury	Ischemic cerebrovascular disease	TBI	ISCH	287	1508	0.755	0.728	0.782	39.57	0.741	0.655	0.755	0.728	0.782	3.7	0.741	0.655
Intracranial tumors	Metabolic/toxic encephalopathy	TUMOR	MET	76	126	0.732	0.657	0.806	8	0.841	0.592	0.732	0.657	0.806	2.2	0.841	0.592
Health	Neurodegenerative diseases	H	ND	302	103	0.729	0.665	0.792	8.54	0.505	0.921	0.729	0.665	0.792	2.26	0.505	0.921
Neurodegenerative diseases	Metabolic/toxic encephalopathy	ND	MET	103	126	0.729	0.662	0.795	5.56	0.913	0.456	0.729	0.662	0.795	1.88	0.913	0.456
Hemorrhagic cerebrovascular disease	Neurodegenerative diseases	HEM	ND	1214	103	0.727	0.669	0.785	12.04	0.631	0.739	0.727	0.669	0.785	2.57	0.631	0.739
Hemorrhagic cerebrovascular disease	Intracranial tumors	HEM	TUMOR	1214	76	0.721	0.653	0.789	8.8	0.618	0.812	0.721	0.653	0.789	2.28	0.618	0.812
CNS infection/inflammation	Metabolic/toxic encephalopathy	CNS	MET	217	126	0.713	0.659	0.768	7.58	0.857	0.479	0.713	0.659	0.768	2.15	0.857	0.479
CNS infection/inflammation	Hemorrhagic cerebrovascular disease	CNS	HEM	217	1214	0.708	0.668	0.749	9.64	0.792	0.553	0.708	0.668	0.749	2.37	0.792	0.553
Ischemic cerebrovascular disease	Metabolic/toxic encephalopathy	ISCH	MET	1508	126	0.639	0.59	0.688	7.16	0.873	0.326	0.639	0.59	0.688	2.1	0.873	0.326
Metabolic/toxic encephalopathy	Hydrocephalus/CSF disorders	MET	HYD	126	42	0.639	0.547	0.732	12.84	0.548	0.714	0.639	0.547	0.732	2.63	0.548	0.714
Traumatic brain injury	Hemorrhagic cerebrovascular disease	TBI	HEM	287	1214	0.636	0.603	0.67	39.58	0.586	0.655	0.636	0.603	0.67	3.7	0.586	0.655
Hemorrhagic cerebrovascular disease	Hydrocephalus/CSF disorders	HEM	HYD	1214	42	0.635	0.552	0.717	12.77	0.548	0.726	0.635	0.552	0.717	2.62	0.548	0.726
Ischemic cerebrovascular disease	Hemorrhagic cerebrovascular disease	ISCH	HEM	1508	1214	0.634	0.613	0.654	16.95	0.665	0.543	0.634	0.613	0.654	2.89	0.665	0.543
Neurodegenerative diseases	Hydrocephalus/CSF disorders	ND	HYD	103	42	0.63	0.537	0.723	4.21	0.905	0.398	0.63	0.537	0.723	1.65	0.905	0.398
Intracranial tumors	Hydrocephalus/CSF disorders	TUMOR	HYD	76	42	0.623	0.52	0.726	8.15	0.714	0.592	0.623	0.52	0.726	2.21	0.714	0.592
Traumatic brain injury	Metabolic/toxic encephalopathy	TBI	MET	287	126	0.616	0.553	0.679	25.49	0.492	0.739	0.616	0.553	0.679	3.28	0.492	0.739
Ischemic cerebrovascular disease	Neurodegenerative diseases	ISCH	ND	1508	103	0.613	0.552	0.673	5.94	0.476	0.715	0.613	0.552	0.673	1.94	0.476	0.715
CNS infection/inflammation	Hydrocephalus/CSF disorders	CNS	HYD	217	42	0.602	0.519	0.686	4.22	0.905	0.336	0.602	0.519	0.686	1.65	0.905	0.336
Ischemic cerebrovascular disease	Intracranial tumors	ISCH	TUMOR	1508	76	0.594	0.526	0.662	9.34	0.632	0.619	0.594	0.526	0.662	2.34	0.632	0.619
CNS infection/inflammation	Ischemic cerebrovascular disease	CNS	ISCH	217	1508	0.585	0.543	0.627	9.64	0.607	0.553	0.585	0.543	0.627	2.37	0.607	0.553
CNS infection/inflammation	Intracranial tumors	CNS	TUMOR	217	76	0.504	0.429	0.578	8.81	0.618	0.484	0.504	0.429	0.578	2.28	0.618	0.484
Hemorrhagic cerebrovascular disease	Metabolic/toxic encephalopathy	HEM	MET	1214	126	0.489	0.433	0.545	9.7	0.254	0.789	0.489	0.433	0.545	2.37	0.254	0.789
Ischemic cerebrovascular disease	Hydrocephalus/CSF disorders	ISCH	HYD	1508	42	0.488	0.408	0.568	12.82	0.548	0.536	0.488	0.408	0.568	2.63	0.548	0.536
Intracranial tumors	Neurodegenerative diseases	TUMOR	ND	76	103	0.476	0.39	0.561	8.87	0.495	0.618	0.476	0.39	0.561	2.29	0.495	0.618
CNS infection/inflammation	Neurodegenerative diseases	CNS	ND	217	103	0.471	0.402	0.539	144.4	0.097	0.935	0.471	0.402	0.539	4.97	0.097	0.935

## Sheet: Sex_Female
Disease 1	Disease 2	Disease 1 Code	Disease 2 Code	n1	n2	AUC_IL6	AUC_IL6_CI_low	AUC_IL6_CI_high	cutoff_IL6	sens_IL6	spec_IL6	AUC_logIL6	AUC_logIL6_CI_low	AUC_logIL6_CI_high	cutoff_logIL6	sens_logIL6	spec_logIL6
Health	Traumatic brain injury	H	TBI	213	99	0.965	0.944	0.985	5.28	0.949	0.901	0.965	0.944	0.985	1.84	0.949	0.901
Health	Metabolic/toxic encephalopathy	H	MET	213	42	0.948	0.907	0.988	5.26	0.905	0.901	0.948	0.907	0.988	1.83	0.905	0.901
Health	Hemorrhagic cerebrovascular disease	H	HEM	213	568	0.904	0.881	0.927	4.93	0.827	0.887	0.904	0.881	0.927	1.78	0.827	0.887
Health	Hemorrhagic cerebrovascular disease	H	HEM	213	568	0.904	0.881	0.927	5.28	0.813	0.901	0.904	0.881	0.927	1.84	0.813	0.901
Health	Hydrocephalus/CSF disorders	H	HYD	213	36	0.863	0.786	0.939	5.07	0.75	0.892	0.863	0.786	0.939	1.8	0.75	0.892
Health	Ischemic cerebrovascular disease	H	ISCH	213	569	0.86	0.833	0.887	4.92	0.731	0.887	0.86	0.833	0.887	1.78	0.731	0.887
Traumatic brain injury	Neurodegenerative diseases	TBI	ND	99	93	0.851	0.795	0.906	5.99	0.645	0.929	0.851	0.795	0.906	1.94	0.645	0.929
Neurodegenerative diseases	Metabolic/toxic encephalopathy	ND	MET	93	42	0.821	0.747	0.894	7.1	0.881	0.656	0.821	0.747	0.894	2.09	0.881	0.656
Traumatic brain injury	Intracranial tumors	TBI	TUMOR	99	82	0.817	0.752	0.881	12.64	0.72	0.798	0.817	0.752	0.881	2.61	0.72	0.798
Intracranial tumors	Metabolic/toxic encephalopathy	TUMOR	MET	82	42	0.788	0.707	0.869	7.12	0.881	0.622	0.788	0.707	0.869	2.09	0.881	0.622
Health	CNS infection/inflammation	H	CNS	213	158	0.783	0.734	0.832	5.08	0.608	0.892	0.783	0.734	0.832	1.81	0.608	0.892
Traumatic brain injury	CNS infection/inflammation	TBI	CNS	99	158	0.767	0.71	0.825	16.06	0.671	0.747	0.767	0.71	0.825	2.84	0.671	0.747
Hemorrhagic cerebrovascular disease	Neurodegenerative diseases	HEM	ND	568	93	0.74	0.681	0.798	5.67	0.634	0.803	0.74	0.681	0.798	1.9	0.634	0.803
CNS infection/inflammation	Metabolic/toxic encephalopathy	CNS	MET	158	42	0.73	0.648	0.813	7.92	0.857	0.487	0.73	0.648	0.813	2.19	0.857	0.487
Traumatic brain injury	Ischemic cerebrovascular disease	TBI	ISCH	99	569	0.718	0.666	0.77	33.03	0.763	0.606	0.718	0.666	0.77	3.53	0.763	0.606
Health	Intracranial tumors	H	TUMOR	213	82	0.71	0.64	0.78	5.19	0.488	0.897	0.71	0.64	0.78	1.82	0.488	0.897
Health	Neurodegenerative diseases	H	ND	213	93	0.71	0.645	0.775	3.12	0.613	0.746	0.71	0.645	0.775	1.42	0.613	0.746
Hemorrhagic cerebrovascular disease	Intracranial tumors	HEM	TUMOR	568	82	0.703	0.635	0.771	6.06	0.598	0.782	0.703	0.635	0.771	1.96	0.598	0.782
Neurodegenerative diseases	Hydrocephalus/CSF disorders	ND	HYD	93	36	0.698	0.596	0.801	5.38	0.722	0.624	0.698	0.596	0.801	1.85	0.722	0.624
Ischemic cerebrovascular disease	Neurodegenerative diseases	ISCH	ND	569	93	0.682	0.622	0.742	5.98	0.645	0.687	0.682	0.622	0.742	1.94	0.645	0.687
Ischemic cerebrovascular disease	Metabolic/toxic encephalopathy	ISCH	MET	569	42	0.676	0.59	0.762	72.6	0.429	0.875	0.676	0.59	0.762	4.3	0.429	0.875
Intracranial tumors	Hydrocephalus/CSF disorders	TUMOR	HYD	82	36	0.669	0.565	0.773	6.26	0.694	0.598	0.669	0.565	0.773	1.98	0.694	0.598
Traumatic brain injury	Hemorrhagic cerebrovascular disease	TBI	HEM	99	568	0.668	0.612	0.725	36.5	0.739	0.566	0.668	0.612	0.725	3.62	0.739	0.566
Traumatic brain injury	Hydrocephalus/CSF disorders	TBI	HYD	99	36	0.661	0.545	0.778	13.48	0.556	0.778	0.661	0.545	0.778	2.67	0.556	0.778
Ischemic cerebrovascular disease	Intracranial tumors	ISCH	TUMOR	569	82	0.649	0.58	0.718	6.06	0.598	0.685	0.649	0.58	0.718	1.96	0.598	0.685
Metabolic/toxic encephalopathy	Hydrocephalus/CSF disorders	MET	HYD	42	36	0.64	0.515	0.764	13.15	0.556	0.69	0.64	0.515	0.764	2.65	0.556	0.69
Metabolic/toxic encephalopathy	Hydrocephalus/CSF disorders	MET	HYD	42	36	0.64	0.515	0.764	7.91	0.389	0.857	0.64	0.515	0.764	2.19	0.389	0.857
CNS infection/inflammation	Hemorrhagic cerebrovascular disease	CNS	HEM	158	568	0.63	0.577	0.682	5.39	0.81	0.418	0.63	0.577	0.682	1.86	0.81	0.418
Hemorrhagic cerebrovascular disease	Metabolic/toxic encephalopathy	HEM	MET	568	42	0.626	0.532	0.72	71.97	0.429	0.84	0.626	0.532	0.72	4.29	0.429	0.84
CNS infection/inflammation	Neurodegenerative diseases	CNS	ND	158	93	0.601	0.529	0.672	5.97	0.645	0.576	0.601	0.529	0.672	1.94	0.645	0.576
CNS infection/inflammation	Hydrocephalus/CSF disorders	CNS	HYD	158	36	0.594	0.49	0.697	3.9	0.833	0.329	0.594	0.49	0.697	1.59	0.833	0.329
CNS infection/inflammation	Intracranial tumors	CNS	TUMOR	158	82	0.574	0.497	0.651	7.12	0.622	0.551	0.574	0.497	0.651	2.09	0.622	0.551
CNS infection/inflammation	Ischemic cerebrovascular disease	CNS	ISCH	158	569	0.573	0.52	0.625	4.3	0.768	0.367	0.573	0.52	0.625	1.67	0.768	0.367
Ischemic cerebrovascular disease	Hemorrhagic cerebrovascular disease	ISCH	HEM	569	568	0.561	0.528	0.595	9.46	0.683	0.427	0.561	0.528	0.595	2.35	0.683	0.427
Hemorrhagic cerebrovascular disease	Hydrocephalus/CSF disorders	HEM	HYD	568	36	0.527	0.416	0.638	13.13	0.556	0.583	0.527	0.416	0.638	2.65	0.556	0.583
Intracranial tumors	Neurodegenerative diseases	TUMOR	ND	82	93	0.519	0.433	0.606	5.36	0.624	0.476	0.519	0.433	0.606	1.85	0.624	0.476
Traumatic brain injury	Metabolic/toxic encephalopathy	TBI	MET	99	42	0.517	0.404	0.63	22.57	0.476	0.677	0.517	0.404	0.63	3.16	0.476	0.677
Ischemic cerebrovascular disease	Hydrocephalus/CSF disorders	ISCH	HYD	569	36	0.471	0.365	0.577	13.09	0.556	0.504	0.471	0.365	0.577	2.65	0.556	0.504
